# Supplementary material for: Low Vitamin D Status Is Associated with Increased Risk of Mortality in Korean Men and Adults with Hypertension: A Population-Based Cohort Study
Source: Nutrients. 2022 Apr 28;14(9):1849. doi: 10.3390/nu14091849 (PMC9105830; doi:10.3390/nu14091849)
Supplement: Supplementary file 1 [file nutrients-14-01849-s001.zip]

Archive with 1 entries (1 files):
- nutrients-1631895-supplementary.pdf
